# Supplementary material for: Modular Development of a Klebsiella pneumoniae Bioconjugate Nanovaccine Elicits Robust Protection via Intranasal Immunization
Source: Nanomaterials (Basel). 2026 Mar 31;16(7):428. doi: 10.3390/nano16070428 (PMC13074939; doi:10.3390/nano16070428)
Supplement: Supplementary file 1 [file nanomaterials-16-00428-s001.zip]

Archive with 1 entries (1 files):
- nanomaterials-4175223-supplementary.pdf
